# Supplementary material for: Genome-Wide Identification of DlGRAS Family and Functional Analysis of DlGRAS10/22 Reveal Their Potential Roles in Embryogenesis and Hormones Responses in Dimocarpus longan
Source: Int J Mol Sci. 2025 Oct 23;26(21):10323. doi: 10.3390/ijms262110323 (PMC12607546; doi:10.3390/ijms262110323)
Supplement: Supplementary file 1 [file ijms-26-10323-s001.zip]

Archive with 1 entries (1 files):
- ijms-3875083-supplementary.pdf
